# Supplementary material for: Steam Explosion (STEX) of Citrus × Poncirus Hybrids with Exceptional Tolerance to Candidatus Liberibacter Asiaticus (CLas) as Useful Sources of Volatiles and Other Commercial Products
Source: Biology (Basel). 2021 Dec 7;10(12):1285. doi: 10.3390/biology10121285 (PMC8698310; doi:10.3390/biology10121285)
Supplement: Supplementary file 1 [file biology-10-01285-s001.zip]

Archive with 2 entries (2 files):
- biology-1447353_SI.pdf
- biology_SE of Citrus Hybrids Supporting Information_For_Submission.xlsx
